# Supplementary material for: Genomic-Assisted Marker Development Suitable for CsCvy-1 Selection in Cucumber Breeding
Source: Front Plant Sci. 2021 Aug 18;12:691576. doi: 10.3389/fpls.2021.691576 (PMC8416629; doi:10.3389/fpls.2021.691576)
Supplement: Supplemental Table 1 — KASP marker sequences developed in this study and previously published work. [file Table_1.XLSX]

## Sheet: Sheet1
Supplemental Table 1: KASP marker sequences used for mapping CsCvy-1
SNP Name	SNP	Sequence
SNP10218K	C/T	GTCCAACACAAAATGATGACAATGTTAGTCATCCAAATTCAGTTTGATGC[C/T]TTGCTGCTTAAGGTTCTTGTCATTTTTGTATTAGGGAATTATACAAAGGA
SNP10223K	A/G	ATTCAACTCCTTGTTTGCTCAAAGGGTTCTTGACCTCCCAAACTAAAAAC[A/G]TCAATTTCATGCTTATTTCGAGCGCTCTCTAAAGGTGTTTGACCAAAGAG
SNP10229K	T/C	CCCCTCAGTGGCAATGTCTCCAAACTGGTGTTCTCTTTGTCATAGGGACA[T/C]GGAAACTCAAAGCCATATCTTCATATTCTGCCCTTTCTCCAAGAGTTTTT
SNP10270K	C/T	TCATGTCATGCAACCAACCCAATCTCGACATGTACACTGAACATCAATGG[C/T]GATATGATTTTTTCTTGAGATGCACACCTTCTTCTTGGGAAGCCAAACCA
SNP10290K	G/A	ATATCTGCCTCTTGATCTTCACTTTTATAGTAGCTTAGATTGATAATTCC[G/A]TCATCTTTAAGATCTTTCAAGTAATGGTATCTTACATCAATGTGCTTCCT
SNP10317K	T/A	ATCTTTTATACAACTTTCAGTACTATTTGAGGGGTGTTATTTTTTTACTA[T/A]AGTTTTCATTAGTCTCAAGAAACATGAAGATTCATAATTGGTAAATCTAA
SNP10418K	C/T	CAATAACCCAATTCAAGAGGTTTAGAAAAGAGCATATATTAACTTTCTAG[C/T]CTGGGACGCCTAATTATATTTCTTCTAACACACTCTTAATGAACCTAGGT
SNP184*	A/T	CAACGAAACCAAAGAGGGAGAAGGAGAATGGTTTCAAGATGAAAACAAAA[A/T]GGTAAACACAGATATCAGATTAAGAGAGGGATGAGAACAAAGAGATGTAA
SNP187*	G/A	AAGGCGAGCAACTTCTCAGTGCTTTTGTCGCAAACACAACTTTCTCTCGG[G/A]AGTGTATGCGAAGGATGAGTTTAACGATGAAAGTGGCTTACTGCAATCTT
SNP188*	A/G	AATACTATTATCTGTAAAGTTATAACTTTTCCGGTTAAAGGAAGAAAAAC[A/G]CTACTACAATTGATCACATGGCTAAACTCTTTCTACAATCTTGCCACATA
SNP190*	C/T	GAACATCACGTGCTCAGTTTCCTCAAATCAAGCGTAAACGTTCAACCAAC[C/T]TCAAGAATATCATGTGTTTCACTTCCTCCAAATCAAGCTAGACATTCAAC
SNP10644K	C/G	AGAAGAAAGAATATGAAAAGGAAGAGAGGTGAAAATATTTTAAAAAATTG[C/G]AGAGAAGAGAAAAGAATGATGGAAAGAAAAAATATCGCATAAGAGAAAAA
SNP10710K	T/G	CTTCCATTCTCACTCCTTCGACTATCCGAAGTACTTTCCCTGTTGTTTTT[T/G]ACCTTGTTCCCATTGCCCTTAGAAAAGGTGTTTGAAGTTGTACCAAATGT
SNP10767K	C/T	AAATGGTATAGCCATATATACTGAAATAATCAATGGTACTTACCTAATAA[C/T]GGATTACATGTCTCCTAATTCTCTCTCTCTTGTCTTTTTAATTCCTCTCC
SNP10950K	A/G	CAAATTAGAAAGAATTATATCAAATCAAATACCCACTTGCTTGTATCCTC[A/G]AAAACAACTCCCAAAGAGAAAAATTGAACAAAGAGGAAGAAGAGGAAGAG
SNP122*	C/T	GAGCAATCCCGCATATGTCCGCAACAGCACTGCTCCAAAAAGCAGCACAA[C/T]TAGGCTCAACAACGTCAAGTAGCAATACTACAGCGACATTGCTACGCACA
*Markers from Pujol et al 2019 Front Plant Sci. 10:1583
All markers were developed using ChineseLong 9930 v2
