# Supplementary material for: Genomic-Assisted Marker Development Suitable for CsCvy-1 Selection in Cucumber Breeding
Source: Front Plant Sci. 2021 Aug 18;12:691576. doi: 10.3389/fpls.2021.691576 (PMC8416629; doi:10.3389/fpls.2021.691576)
Supplement: Supplemental Table 2 — Mapping CsCvy-1 with existing and newly generated KASP markers using F2 population. [file Table_2.xlsx]

## Sheet: Sheet1
Supplemental Table 2. Mapping CsCvy-1 with existing and newly generated KASP markers using F2 population.
KASP Markers used
Line No	CsCvy-1	SNP10218K	SNP10223K	SNP10229K	SNP10270K	SNP10290K	SNP10317K	SNP10418K	CVYV-184*	CVYV-187*	CVYV-188*	CVYV-190*	SNP10644K	SNP10710K	SNP10767K	SNP10950K	CVYV-122*
C1	RR	RR	RR	RR	RR	RR	RR	RR	RR	RR	RR	RR	RR	RR	RR	RR	RR
C21	Rr	Rr	Rr	Rr	Rr	Rr	Rr	Rr	Rr	Rr	Rr	Rr	Rr	Rr	Rr	Rr	Rr
C31	Rr	Rr	Rr	Rr	Rr	Rr	Rr	Rr	Rr	Rr	Rr	Rr	Rr	Rr	Rr	Rr	Rr
C33	Rr	Rr	Rr	Rr	Rr	Rr	Rr	Rr	Rr	Rr	Rr	Rr	N/T	Rr	Rr	Rr	Rr
C34	Rr	Rr	Rr	Rr	Rr	Rr	Rr	Rr	Rr	Rr	Rr	Rr	Rr	Rr	Rr	Rr	Rr
C35	Rr	Rr	Rr	Rr	Rr	Rr	Rr	Rr	Rr	Rr	Rr	Rr	Rr	Rr	Rr	Rr	Rr
C36	RR	RR	RR	RR	N/T	RR	RR	RR	RR	RR	RR	RR	RR	RR	RR	RR	RR
C37	Rr	Rr	Rr	Rr	Rr	Rr	Rr	Rr	Rr	Rr	Rr	Rr	N/T	Rr	Rr	Rr	Rr
C39	RR	RR	RR	RR	RR	RR	RR	RR	RR	RR	RR	RR	RR	RR	RR	RR	RR
C41	RR	Rr	Rr	N/T	Rr	Rr	Rr	Rr	Rr	Rr	Rr	Rr	Rr	Rr	Rr	Rr	Rr
C42	Rr	RR	RR	RR	RR	RR	RR	RR	RR	RR	RR	RR	RR	RR	RR	RR	RR
C43	RR	RR	RR	RR	RR	RR	RR	RR	RR	RR	RR	RR	RR	RR	RR	RR	RR
C44	Rr	Rr	Rr	Rr	Rr	Rr	Rr	Rr	Rr	Rr	Rr	Rr	Rr	Rr	Rr	Rr	Rr
C45	RR	RR	RR	RR	RR	RR	RR	RR	RR	RR	RR	RR	N/T	RR	RR	RR	RR
C47	Rr	Rr	Rr	Rr	Rr	Rr	Rr	Rr	Rr	Rr	Rr	Rr	Rr	Rr	Rr	Rr	Rr
C48	Rr	Rr	Rr	Rr	Rr	Rr	Rr	Rr	Rr	Rr	Rr	Rr	Rr	Rr	Rr	Rr	Rr
C49	Rr	Rr	Rr	Rr	Rr	Rr	Rr	Rr	Rr	Rr	Rr	Rr	Rr	Rr	Rr	Rr	Rr
C50	Rr	Rr	Rr	Rr	Rr	Rr	Rr	Rr	Rr	Rr	Rr	Rr	Rr	Rr	Rr	Rr	Rr
C52	Rr	Rr	Rr	Rr	Rr	N/T	Rr	Rr	Rr	Rr	Rr	Rr	Rr	Rr	Rr	Rr	Rr
C54	Rr	Rr	Rr	Rr	Rr	Rr	Rr	Rr	Rr	Rr	Rr	Rr	SS	Rr	Rr	Rr	Rr
C55	RR	RR	RR	RR	RR	RR	RR	RR	RR	RR	RR	RR	RR	RR	RR	RR	RR
C56	Rr	Rr	Rr	Rr	Rr	Rr	Rr	Rr	Rr	Rr	Rr	Rr	Rr	Rr	Rr	Rr	Rr
C57	Rr	Rr	Rr	Rr	Rr	Rr	Rr	Rr	Rr	Rr	Rr	Rr	RR	Rr	Rr	Rr	Rr
C58	Rr	Rr	Rr	Rr	Rr	Rr	Rr	Rr	N/T	N/T	N/T	Rr	SS	SS	SS	SS	Rr
C59	RR	RR	RR	RR	RR	RR	RR	RR	RR	RR	RR	RR	Rr	Rr	Rr	Rr	RR
C62	Rr	Rr	Rr	Rr	Rr	Rr	Rr	Rr	Rr	Rr	Rr	Rr	Rr	Rr	Rr	Rr	Rr
C63	Rr	Rr	Rr	Rr	Rr	Rr	Rr	Rr	Rr	Rr	Rr	Rr	Rr	Rr	Rr	Rr	Rr
C65	Rr	Rr	Rr	Rr	Rr	Rr	Rr	Rr	Rr	Rr	Rr	Rr	RR	RR	RR	RR	Rr
C68	Rr	Rr	Rr	Rr	Rr	Rr	Rr	Rr	Rr	Rr	Rr	Rr	Rr	Rr	Rr	Rr	Rr
C69	Rr	Rr	Rr	Rr	Rr	Rr	Rr	Rr	Rr	Rr	Rr	Rr	Rr	Rr	Rr	Rr	Rr
C70	RR	RR	RR	RR	RR	RR	RR	RR	RR	RR	RR	RR	RR	RR	RR	RR	RR
C72	Rr	Rr	Rr	Rr	Rr	Rr	Rr	N/T	Rr	Rr	Rr	Rr	Rr	Rr	Rr	Rr	Rr
C73	Rr	Rr	Rr	Rr	Rr	Rr	Rr	Rr	Rr	Rr	Rr	Rr	Rr	Rr	Rr	Rr	Rr
C75	Rr	Rr	Rr	Rr	Rr	Rr	Rr	Rr	Rr	Rr	Rr	Rr	Rr	Rr	Rr	Rr	Rr
C77	Rr	Rr	Rr	Rr	Rr	Rr	Rr	Rr	Rr	N/T	Rr	Rr	Rr	Rr	Rr	N/T	Rr
C78	RR	RR	RR	RR	RR	RR	RR	RR	RR	RR	RR	RR	RR	RR	RR	RR	RR
C80	RR	Rr	Rr	Rr	Rr	Rr	RR	RR	RR	RR	RR	RR	RR	RR	RR	RR	RR
C81	RR	RR	RR	RR	RR	RR	RR	RR	RR	RR	RR	RR	RR	RR	RR	RR	RR
C84	RR	RR	RR	RR	RR	RR	RR	RR	RR	RR	RR	RR	RR	RR	RR	RR	RR
C85	Rr	Rr	Rr	Rr	Rr	Rr	Rr	Rr	Rr	Rr	Rr	Rr	Rr	Rr	Rr	N/T	Rr
C87	Rr	Rr	Rr	Rr	Rr	Rr	Rr	Rr	Rr	Rr	Rr	Rr	Rr	Rr	Rr	Rr	Rr
C90	Rr	Rr	Rr	Rr	Rr	Rr	Rr	Rr	Rr	Rr	Rr	Rr	Rr	Rr	Rr	Rr	Rr
C91	Rr	Rr	Rr	Rr	Rr	Rr	Rr	Rr	Rr	Rr	Rr	Rr	Rr	Rr	Rr	Rr	Rr
C92	RR	RR	RR	RR	RR	RR	RR	RR	RR	RR	RR	RR	RR	RR	RR	RR	RR
C93	RR	RR	RR	RR	RR	RR	RR	RR	RR	RR	RR	RR	RR	RR	RR	RR	RR
C94	Rr	Rr	Rr	Rr	Rr	Rr	Rr	Rr	Rr	Rr	Rr	Rr	Rr	Rr	Rr	Rr	Rr
C95	Rr	Rr	Rr	Rr	Rr	Rr	Rr	Rr	Rr	N/T	Rr	Rr	Rr	Rr	Rr	Rr	Rr
C97	Rr	Rr	Rr	Rr	Rr	Rr	Rr	Rr	Rr	Rr	Rr	Rr	Rr	Rr	Rr	Rr	Rr
C99	RR	RR	RR	RR	RR	RR	RR	RR	RR	RR	RR	RR	RR	RR	RR	RR	N/T
C100	Rr	Rr	Rr	Rr	Rr	Rr	Rr	Rr	Rr	Rr	Rr	Rr	Rr	Rr	Rr	Rr	Rr
C101	Rr	N/T	Rr	Rr	Rr	Rr	Rr	Rr	N/T	Rr	Rr	Rr	Rr	Rr	Rr	Rr	Rr
C102	RR	RR	RR	RR	RR	RR	RR	RR	RR	RR	RR	RR	RR	RR	RR	RR	RR
C103	RR	Rr	Rr	Rr	Rr	Rr	Rr	RR	RR	RR	RR	RR	RR	RR	RR	RR	RR
C106	Rr	Rr	Rr	Rr	Rr	Rr	Rr	Rr	Rr	Rr	Rr	Rr	Rr	Rr	Rr	Rr	Rr
C107	Rr	Rr	Rr	Rr	Rr	Rr	Rr	Rr	Rr	Rr	Rr	Rr	Rr	Rr	Rr	Rr	Rr
C110	Rr	Rr	Rr	Rr	Rr	Rr	Rr	Rr	Rr	Rr	Rr	Rr	Rr	Rr	Rr	Rr	Rr
C111	Rr	Rr	Rr	Rr	Rr	Rr	Rr	Rr	Rr	Rr	Rr	Rr	Rr	Rr	Rr	Rr	Rr
C114	Rr	Rr	Rr	Rr	Rr	Rr	Rr	Rr	Rr	Rr	Rr	Rr	Rr	Rr	Rr	N/T	Rr
C115	Rr	Rr	Rr	Rr	Rr	Rr	Rr	Rr	Rr	Rr	Rr	Rr	Rr	Rr	Rr	Rr	Rr
C118	Rr	Rr	Rr	Rr	Rr	Rr	Rr	Rr	Rr	Rr	Rr	Rr	Rr	Rr	Rr	N/T	Rr
C120	Rr	Rr	Rr	Rr	Rr	Rr	Rr	Rr	Rr	Rr	Rr	Rr	Rr	Rr	Rr	Rr	Rr
C121	Rr	Rr	Rr	Rr	Rr	Rr	Rr	Rr	Rr	Rr	Rr	Rr	Rr	Rr	Rr	Rr	Rr
C122	RR	RR	RR	RR	RR	RR	RR	RR	RR	RR	RR	RR	RR	RR	RR	N/T	RR
C123	Rr	Rr	Rr	Rr	Rr	Rr	Rr	Rr	Rr	Rr	Rr	Rr	Rr	Rr	Rr	Rr	Rr
C124	Rr	Rr	Rr	Rr	Rr	Rr	Rr	Rr	Rr	Rr	Rr	Rr	Rr	Rr	Rr	Rr	Rr
C125	Rr	Rr	Rr	Rr	Rr	Rr	Rr	Rr	Rr	Rr	Rr	Rr	Rr	Rr	Rr	Rr	Rr
C126	Rr	Rr	Rr	Rr	Rr	Rr	Rr	Rr	Rr	Rr	Rr	Rr	Rr	Rr	Rr	Rr	Rr
C127	Rr	Rr	Rr	Rr	Rr	Rr	Rr	Rr	Rr	Rr	Rr	Rr	Rr	Rr	Rr	Rr	Rr
C130	Rr	Rr	Rr	Rr	Rr	Rr	Rr	Rr	Rr	Rr	Rr	Rr	Rr	Rr	Rr	Rr	Rr
C131	Rr	Rr	Rr	Rr	Rr	Rr	Rr	Rr	Rr	Rr	Rr	Rr	Rr	Rr	Rr	N/T	Rr
C134	Rr	Rr	Rr	Rr	Rr	Rr	Rr	Rr	Rr	Rr	Rr	Rr	Rr	Rr	Rr	Rr	Rr
C135	Rr	Rr	Rr	Rr	Rr	Rr	Rr	Rr	Rr	Rr	Rr	Rr	Rr	Rr	Rr	Rr	Rr
C136	Rr	Rr	Rr	Rr	Rr	Rr	Rr	Rr	Rr	Rr	Rr	Rr	Rr	Rr	Rr	Rr	Rr
C139	Rr	Rr	SS	Rr	Rr	Rr	Rr	Rr	Rr	Rr	Rr	Rr	Rr	Rr	Rr	Rr	Rr
C140	Rr	Rr	Rr	Rr	Rr	Rr	Rr	Rr	Rr	Rr	Rr	Rr	Rr	Rr	Rr	Rr	Rr
C146	Rr	Rr	Rr	Rr	Rr	Rr	Rr	N/T	Rr	Rr	Rr	Rr	Rr	Rr	Rr	N/T	Rr
C147	Rr	Rr	Rr	Rr	Rr	Rr	Rr	Rr	Rr	Rr	Rr	Rr	Rr	Rr	Rr	Rr	Rr
C148	RR	RR	RR	RR	RR	RR	RR	RR	RR	RR	RR	RR	RR	RR	RR	RR	RR
C150	Rr	Rr	Rr	Rr	Rr	Rr	Rr	Rr	Rr	Rr	Rr	Rr	Rr	Rr	Rr	Rr	Rr
C151	RR	RR	RR	RR	RR	RR	RR	RR	RR	RR	RR	RR	RR	RR	RR	RR	RR
C153	Rr	Rr	Rr	Rr	Rr	Rr	Rr	Rr	Rr	Rr	Rr	Rr	Rr	Rr	Rr	Rr	Rr
C156	Rr	Rr	Rr	Rr	Rr	Rr	Rr	Rr	Rr	Rr	Rr	Rr	Rr	Rr	Rr	Rr	Rr
C157	RR	RR	RR	RR	RR	RR	RR	RR	RR	RR	RR	RR	RR	RR	RR	RR	RR
C158	RR	RR	RR	RR	RR	RR	RR	RR	RR	RR	RR	RR	RR	RR	RR	RR	RR
C159	RR	RR	RR	RR	RR	RR	RR	RR	RR	RR	RR	RR	RR	RR	RR	RR	RR
C160	Rr	Rr	Rr	Rr	Rr	Rr	Rr	Rr	Rr	Rr	Rr	Rr	Rr	Rr	Rr	Rr	Rr
C161	Rr	Rr	Rr	Rr	Rr	Rr	Rr	Rr	Rr	Rr	Rr	Rr	Rr	Rr	Rr	Rr	Rr
C162	Rr	Rr	Rr	Rr	Rr	Rr	Rr	Rr	Rr	Rr	Rr	Rr	Rr	Rr	Rr	Rr	Rr
C163	Rr	Rr	Rr	Rr	Rr	Rr	Rr	Rr	Rr	Rr	Rr	Rr	Rr	Rr	Rr	Rr	Rr
C164	Rr	Rr	Rr	Rr	Rr	Rr	Rr	Rr	Rr	Rr	Rr	Rr	Rr	Rr	Rr	Rr	Rr
C165	RR	RR	RR	RR	RR	RR	RR	RR	RR	RR	RR	RR	RR	RR	RR	RR	RR
C167	RR	RR	RR	RR	RR	RR	RR	RR	RR	RR	RR	N/T	RR	RR	RR	N/T	N/T
C168	Rr	Rr	Rr	Rr	Rr	Rr	Rr	Rr	Rr	Rr	Rr	Rr	Rr	Rr	Rr	Rr	Rr
C169	Rr	Rr	Rr	Rr	Rr	Rr	Rr	Rr	Rr	Rr	Rr	Rr	Rr	Rr	Rr	Rr	N/T
C11	SS	SS	SS	SS	SS	SS	SS	SS	SS	SS	SS	SS	SS	SS	SS	SS	SS
C32	SS	SS	SS	SS	SS	SS	SS	SS	SS	SS	SS	SS	SS	SS	SS	SS	SS
C38	SS	SS	SS	SS	SS	SS	SS	SS	SS	SS	SS	SS	SS	SS	SS	SS	SS
C40	SS	SS	SS	SS	SS	SS	SS	SS	SS	SS	SS	SS	SS	SS	SS	SS	SS
C46	SS	SS	SS	SS	SS	SS	SS	SS	SS	SS	SS	SS	SS	N/T	SS	SS	SS
C51	SS	SS	SS	SS	SS	SS	SS	SS	SS	SS	SS	SS	SS	SS	SS	Rr	SS
C53	SS	SS	SS	SS	N/T	SS	SS	SS	SS	SS	SS	SS	SS	SS	SS	SS	SS
C60	SS	SS	SS	SS	SS	N/T	SS	SS	SS	SS	SS	SS	SS	SS	SS	SS	SS
C61	SS	SS	SS	SS	SS	SS	SS	SS	SS	SS	SS	SS	N/T	SS	SS	SS	SS
C64	SS	SS	SS	SS	SS	SS	SS	SS	SS	SS	SS	SS	SS	SS	SS	SS	SS
C67	SS	SS	SS	SS	N/T	SS	SS	SS	SS	SS	SS	SS	SS	SS	SS	SS	SS
C71	SS	SS	SS	SS	SS	SS	SS	SS	SS	SS	SS	SS	SS	SS	SS	SS	SS
C79	SS	SS	SS	SS	SS	SS	SS	SS	SS	SS	SS	SS	SS	SS	SS	SS	SS
C82	SS	SS	SS	SS	SS	SS	SS	SS	SS	SS	SS	SS	SS	SS	SS	SS	SS
C83	SS	SS	SS	SS	SS	SS	SS	SS	SS	SS	SS	SS	SS	SS	SS	SS	SS
C96	SS	SS	SS	SS	SS	SS	SS	SS	SS	SS	SS	SS	SS	SS	SS	SS	SS
C98	SS	SS	SS	SS	SS	SS	SS	SS	SS	SS	SS	SS	SS	SS	SS	SS	SS
C105	SS	SS	SS	SS	SS	SS	SS	SS	SS	SS	SS	SS	SS	SS	SS	SS	SS
C108	SS	SS	SS	SS	SS	SS	SS	SS	SS	SS	SS	SS	SS	SS	SS	SS	SS
C112	SS	SS	SS	SS	SS	N/T	SS	SS	SS	SS	SS	SS	SS	SS	SS	SS	SS
C113	SS	SS	SS	SS	N/T	SS	SS	SS	SS	SS	SS	SS	SS	SS	SS	SS	SS
C129	SS	SS	SS	SS	SS	SS	SS	SS	SS	SS	SS	SS	SS	SS	SS	SS	SS
C132	SS	SS	SS	SS	SS	SS	SS	SS	SS	SS	SS	SS	SS	SS	SS	SS	SS
C133	SS	SS	SS	SS	SS	SS	SS	SS	SS	SS	SS	SS	SS	SS	SS	SS	SS
C137	SS	SS	SS	SS	SS	SS	SS	SS	SS	SS	SS	SS	SS	SS	SS	SS	SS
C138	SS	SS	SS	SS	SS	SS	SS	SS	SS	SS	SS	SS	SS	SS	SS	SS	SS
C144	SS	SS	SS	SS	SS	SS	SS	SS	SS	SS	SS	SS	SS	SS	SS	N/T	SS
C154	SS	SS	SS	SS	SS	SS	SS	SS	SS	SS	SS	SS	SS	SS	SS	SS	SS
C86	SS	SS	SS	SS	SS	SS	SS	SS	SS	SS	SS	SS	SS	SS	SS	SS	SS
*Markers from Pujol et al 2019 Front Plant Sci. 10:1583
	N/T-Not tested
	All markers were developed using ChineseLong 9930 v32
	** CsCvy-1 gentype was determined by pathotesting F3 lines.
	RR: Homozygous resistant, Rr: Heterozygous reistant, SS: Homozygous susceptible, NT: Not tested
