# Supplementary material for: Genomic-Assisted Marker Development Suitable for CsCvy-1 Selection in Cucumber Breeding
Source: Front Plant Sci. 2021 Aug 18;12:691576. doi: 10.3389/fpls.2021.691576 (PMC8416629; doi:10.3389/fpls.2021.691576)
Supplement: Supplemental Table 3 — SNPs and their positions in CsCvy-1 locus on chromosome 5 using GCA_000004075.3. Proportions of aligned reads supporting the variant base are given. [file Table_3.xlsx]

## Sheet: Sheet1
Supplemental Table 3. SNPs and their positions in CsCvy-1 locus on chromosome 5. Proportions of aligned reads supporting the variant base are given
chromosome	Position	Reference base	Variant base	Resistant parent	Resistant bulk	Susceptible parent	Susceptible bulk
chr5	7040652	a	c	0	0.181818	1	1
chr5	7040682	c	a	0	0.157895	1	1
chr5	7040826	t	g	0	0.484848	0.976744	1
chr5	7040984	g	a	0	0.571429	1	1
chr5	7041860	a	g	0	0.4375	1	1
chr5	7041911	c	t	0	0.384615	1	1
chr5	7042237	g	c	0	0.285714	1	1
chr5	7042253	t	a	0	0.210526	1	1
chr5	7045422	c	g	0	0.304348	1	1
chr5	7045577	c	g	0	0.25	0.909091	0.958333
chr5	7045616	a	c	0	0.266667	1	1
chr5	7045627	c	a	0	0.454545	1	1
chr5	7045651	t	c	0	0.333333	1	1
chr5	7045660	g	a	0	0.4	1	1
chr5	7045667	t	a	0	0.4	1	1
chr5	7045688	g	a	0	0.434783	1	0.952381
chr5	7045753	g	t	0	0.307692	1	1
chr5	7045807	t	c	0	0.411765	1	1
chr5	7045862	a	g	0	0.428571	1	1
chr5	7046964	t	c	0	0.230769	1	1
chr5	7047010	g	a	0	0.26087	1	1
chr5	7047013	g	a	0	0.333333	1	1
chr5	7047028	t	g	0	0.411765	1	1
chr5	7047034	a	g	0	0.411765	1	1
chr5	7047261	t	c	0	0.285714	1	0.972222
chr5	7047648	t	c	0.00970874	0.350515	1	1
chr5	7048691	a	g	1	0.6875	0	0
chr5	7048898	c	t	0.965517	0.95122	0.965517	0.954545
chr5	7050217	a	g	1	1	1	1
chr5	7050447	c	t	1	1	1	1
chr5	7050532	g	a	1	1	0.952381	1
chr5	7050540	t	c	1	1	1	1
chr5	7050714	c	a	1	1	1	1
chr5	7050807	g	t	1	1	1	1
chr5	7050951	t	c	1	1	1	1
chr5	7055005	g	a	1	1	0.993939	0.990385
chr5	7057414	t	a	1	1	1	1
chr5	7057476	c	g	1	1	1	1
chr5	7057522	g	t	1	1	0.97619	1
chr5	7057534	t	g	1	1	1	1
chr5	7057544	t	c	1	1	1	1
chr5	7057627	t	g	1	1	1	1
chr5	7057690	c	g	1	1	1	1
chr5	7057698	t	c	1	1	1	1
chr5	7057722	a	g	1	1	0.986842	1
chr5	7057865	a	t	1	1	0.989796	1
chr5	7057913	c	t	0.989362	1	1	1
chr5	7058356	t	g	1	1	1	1
chr5	7058839	a	g	1	1	1	1
chr5	7059012	a	g	1	1	1	1
chr5	7059151	a	t	1	1	1	1
chr5	7059234	a	g	0.966667	1	1	1
chr5	7060176	g	a	0.983871	1	1	1
chr5	7060241	a	c	1	1	1	1
chr5	7060298	c	t	1	1	1	1
chr5	7060310	c	g	1	1	1	1
chr5	7060387	a	c	1	0.97619	1	1
chr5	7060394	a	c	1	0.974359	1	1
chr5	7060436	a	t	1	1	1	0.952381
chr5	7060582	c	g	1	1	1	1
chr5	7060628	t	g	1	1	1	1
chr5	7060679	a	g	1	1	1	0.97619
chr5	7060691	g	t	1	1	1	1
chr5	7060899	c	t	1	1	1	1
chr5	7061018	g	a	1	1	1	1
chr5	7061763	g	c	0.994792	1	0.993976	1
chr5	7061910	t	a	1	0.975	1	0.982143
chr5	7062340	t	a	1	1	1	0.985507
chr5	7062610	t	c	1	1	0.9	1
chr5	7063503	c	t	1	1	1	1
chr5	7063516	a	g	1	1	0.941176	1
chr5	7063525	t	c	1	0.947368	1	1
chr5	7063715	t	g	1	1	1	1
chr5	7063795	g	c	1	1	1	1
chr5	7063797	g	a	0.962963	1	1	1
chr5	7063963	t	c	1	1	0.979167	1
chr5	7064068	c	t	1	1	1	1
chr5	7064142	a	g	1	1	1	1
chr5	7065188	a	t	0.981481	1	1	1
chr5	7065258	g	a	1	1	1	1
chr5	7065303	c	t	1	1	1	1
chr5	7065348	t	c	1	1	1	1
chr5	7065469	a	g	0.987654	0.954545	0.955882	0.990099
chr5	7065493	a	t	1	0.98	0.973333	1
chr5	7065518	c	a	1	0.989899	0.983607	0.988372
chr5	7065769	g	a	0.955224	1	0.880952	0.988235
chr5	7065877	g	a	0.95	1	0.875	1
chr5	7065880	t	a	0.95	1	0.875	1
chr5	7066574	c	a	1	1	1	1
chr5	7066593	c	a	1	0.952381	1	1
chr5	7066602	c	g	1	1	1	1
chr5	7066627	a	g	1	1	1	1
chr5	7067011	g	a	1	1	1	1
chr5	7067027	a	g	1	1	1	1
chr5	7067038	t	a	1	1	1	1
chr5	7067042	g	a	1	1	1	1
chr5	7067768	g	c	0	0.285714	1	1
chr5	7067803	c	a	1	1	1	1
chr5	7067869	c	a	0	0.157895	1	1
chr5	7067894	t	a	0	0.115385	1	1
chr5	7067945	a	g	1	0.826923	0	0
chr5	7068000	c	t	1	0.811594	0	0
chr5	7068019	g	a	1	0.776119	0	0
chr5	7068094	a	t	1	0.883117	0	0
chr5	7068150	c	t	1	0.903226	0	0
chr5	7068189	g	c	1	0.876404	0	0
chr5	7068250	c	t	0.993103	0.810345	0.0786517	0
chr5	7068269	g	c	1	0.803419	0	0
chr5	7068270	t	c	1	0.982906	0.977011	0.974026
chr5	7068321	c	t	1	0.796748	0.0240964	0.028169
chr5	7068371	a	g	1	0.992188	1	0.98
chr5	7068375	c	t	1	0.803279	0.0273973	0.0208333
chr5	7068417	g	a	0	0.194915	0.983607	1
chr5	7068438	t	c	1	0.801887	0	0
chr5	7068469	g	a	1	0.821429	0	0
chr5	7068488	g	a	1	0.769231	0	0
chr5	7068579	a	g	1	1	1	1
chr5	7068599	g	a	0.99	1	1	1
chr5	7068632	c	t	1	1	1	1
chr5	7068695	c	a	0	0.263158	1	1
chr5	7068695	c	g	1	0.736842	0	0
chr5	7068713	g	a	0	0.170213	1	1
chr5	7068737	a	g	0	0.210526	1	1
chr5	7068741	c	t	1	1	1	1
chr5	7068757	g	a	1	1	1	1
chr5	7068763	g	t	1	0.971429	1	1
chr5	7068773	c	g	0	0.275	1	1
chr5	7068821	t	c	0.972222	0.62069	0	0
chr5	7068833	t	g	1	1	1	1
chr5	7068849	g	a	1	1	1	1
chr5	7068876	t	c	1	1	1	1
chr5	7068882	a	t	1	1	1	1
chr5	7068890	c	t	0	0.484848	1	1
chr5	7068987	c	t	0	0.444444	0.972973	1
chr5	7069000	t	a	1	0.52381	0	0
chr5	7069026	c	t	1	0.529412	0	0
chr5	7069047	t	c	0	0.555556	1	0.969697
chr5	7069060	t	a	0	0.625	1	1
chr5	7069146	g	c	0	0.615385	1	1
chr5	7069199	t	g	0	0.666667	1	1
chr5	7070091	t	c	0	0.319797	1	1
chr5	7070639	a	g	0	0.257669	1	1
chr5	7070867	g	a	0	0.316456	1	0.994595
chr5	7070903	a	c	0	0.267974	1	1
chr5	7070965	t	c	0	0.282051	0.990826	0.990654
chr5	7071166	g	a	0	0.288732	0.993377	1
chr5	7071172	a	t	0	0.302632	0.986755	0.992908
chr5	7071244	c	t	0	0.394958	1	1
chr5	7071965	c	t	0	0.27619	1	0.94898
chr5	7072031	c	g	0	0.362832	1	0.960938
chr5	7072493	g	a	0	0.253731	1	1
chr5	7072526	t	c	0	0.292683	1	1
chr5	7072553	t	c	0	0.225806	1	1
chr5	7072946	t	c	0	0.285714	0.993711	1
chr5	7073276	t	a	0	0.208333	1	0.983871
chr5	7073788	g	a	0	0.265625	1	1
chr5	7073868	g	a	0	0.271429	0.995169	0.994382
chr5	7073891	c	t	0	0.301508	1	0.993976
chr5	7073997	c	t	0	0.333333	1	1
chr5	7074205	g	c	0	0.346774	1	1
chr5	7074243	a	g	0	0.401786	1	1
chr5	7074278	a	g	0	0.348214	1	1
chr5	7074376	t	c	0	0.417476	1	1
chr5	7074398	t	g	0	0.442308	1	1
chr5	7075231	c	a	0	0.268293	1	1
chr5	7076496	g	a	0	0.277778	1	1
chr5	7078334	t	a	0	0.301887	1	1
chr5	7079377	a	g	0	0.381579	1	1
chr5	7082516	a	g	0	0.357143	0.956522	1
chr5	7084710	t	c	0	0.22449	1	1
chr5	7085163	t	c	0	0.30137	1	1
chr5	7085417	t	c	0	0.377551	0.992248	1
chr5	7085784	c	g	0	0.25	1	1
chr5	7086479	c	t	0	0.353846	1	1
chr5	7086563	g	t	0	0.384106	1	1
chr5	7086719	g	a	0	0.292683	1	1
chr5	7087183	g	a	0	0.371585	1	1
chr5	7087328	c	t	0	0.416667	1	1
chr5	7092036	t	g	0	0.304348	1	1
chr5	7112769	t	c	0	0.304348	1	1
chr5	7127811	c	t	0	0.32287	1	1
chr5	7128500	g	a	0	0.320755	1	1
chr5	7128685	g	a	0.416667	0.47619	0.416667	0.266667
chr5	7128687	c	a	0.583333	0.52381	0.384615	0.4
chr5	7143054	t	a	1	1	1	1
chr5	7147944	g	a	0	0.275	0.971014	1
chr5	7152365	g	a	0.145161	0.4	0.274194	0.057971
chr5	7152383	t	c	0.405941	0.474747	0.457143	0.338983
chr5	7152387	a	g	0.383838	0.5	0.47	0.347826
chr5	7152396	a	g	0.447917	0.485437	0.483051	0.347826
chr5	7152406	t	c	0.442105	0.466019	0.479339	0.383178
chr5	7152409	a	g	0.43299	0.45283	0.483333	0.37963
chr5	7152431	c	t	0.424242	0.40367	0.467213	0.363636
chr5	7152445	a	g	0.454545	0.431193	0.453125	0.366972
chr5	7152453	g	a	0.425743	0.427273	0.440945	0.4
chr5	7152485	a	c	0.363636	0.303922	0.37931	0.348214
chr5	7152487	a	g	0.36	0.292453	0.372881	0.351351
chr5	7152496	t	c	0.397436	0.180723	0.35	0.346535
chr5	7152712	t	g	0.378378	0.369048	0.336364	0.330097
chr5	7152714	c	a	0.363636	0.352273	0.33945	0.32381
chr5	7152746	t	g	0.445946	0.372093	0.409091	0.324074
chr5	7152761	g	a	0.4625	0.380952	0.435185	0.382353
chr5	7152786	c	a	0.434211	0.380435	0.442308	0.408602
chr5	7152791	t	c	0.391304	0.2875	0.424242	0.37234
chr5	7152802	a	g	0.366197	0.236842	0.370787	0.290698
chr5	7152806	t	c	0.337662	0.222222	0.318681	0.265957
chr5	7152936	a	g	0	0.326923	1	1
chr5	7153652	c	t	0	0.272727	1	1
chr5	7153674	g	a	0	0.339869	0.990826	1
chr5	7153700	t	c	0	0.339869	1	1
chr5	7153727	t	a	0	0.376471	1	1
chr5	7157981	a	g	0	0.304348	1	1
chr5	7162801	t	c	0	0.484375	0.983607	1
chr5	7162961	c	a	0	0.461538	1	1
chr5	7163382	c	t	0	0.181818	1	1
chr5	7163416	g	c	0	0.238095	1	1
chr5	7163648	t	g	0	0.438596	1	0.985507
chr5	7163678	a	t	0	0.519231	0.928571	1
chr5	7163845	g	a	0	0.418605	1	1
chr5	7163848	t	g	0	0.428571	1	1
chr5	7163902	g	a	0	0.384615	1	1
chr5	7163922	t	c	0	0.318182	1	0.97561
chr5	7164103	c	t	0	0.588235	1	1
chr5	7164216	c	t	0	0.375	1	1
chr5	7164731	a	g	0	0.461538	1	1
chr5	7164733	c	g	0	0.428571	1	0.981132
chr5	7164781	g	c	1	1	1	1
chr5	7164832	g	a	0	0.313725	1	1
chr5	7164834	g	a	0	0.294118	1	1
chr5	7164894	t	c	0	0.293103	0.578947	0.619718
chr5	7164910	c	t	0	0.263158	0.5	0.577465
chr5	7164917	c	t	0	0.254237	0.493827	0.534247
chr5	7165039	g	a	0	0.232558	1	1
chr5	7165105	c	t	0	0.222222	1	1
chr5	7165223	t	a	0	0.5	1	1
chr5	7165231	c	g	0	0.52381	0.933333	1
chr5	7165236	g	a	0	0.473684	1	1
chr5	7165250	a	g	0	0.4375	1	0.958333
chr5	7165272	t	c	0	0.5	1	1
chr5	7165439	a	c	0	0.413793	1	0.974359
chr5	7165536	a	t	0	0.636364	1	1
chr5	7165540	t	c	0	0.636364	1	1
chr5	7165567	g	a	0	0.538462	1	1
chr5	7165577	a	g	0	0.5	1	1
chr5	7165579	a	g	0	0.5	1	1
chr5	7165586	g	a	0	0.461538	1	1
chr5	7165625	g	a	0	0.333333	1	1
chr5	7165666	g	t	0	0.294118	1	1
chr5	7165704	a	g	0	0.315789	1	1
chr5	7166012	g	c	0	0.444444	1	1
chr5	7166532	g	t	0	0.266667	1	1
chr5	7166703	c	g	0	0.433333	0.990909	1
chr5	7166733	a	g	0	0.171429	1	1
chr5	7166748	a	t	0	0.482456	1	1
chr5	7166765	g	c	0	0.5	1	0.989583
chr5	7166841	t	c	0	0.375	1	1
chr5	7166848	t	c	0	0.379747	1	1
chr5	7166882	a	t	0	0.3	1	1
chr5	7166887	a	g	0	0.298077	1	1
chr5	7166910	g	t	0	0.333333	1	1
chr5	7166927	t	a	0	0.294118	1	1
chr5	7166994	c	t	0	0.295455	1	1
chr5	7167000	a	g	0	0.321429	1	1
chr5	7167020	t	g	0	0.337662	1	1
chr5	7167030	c	g	0	0.34375	0.984615	1
chr5	7167061	t	g	0	0.385965	1	1
chr5	7167069	a	t	0	0.418182	1	1
chr5	7167131	a	t	0	0.0714286	1	1
chr5	7167153	a	g	0	0.296875	1	1
chr5	7167182	t	c	0	0.296875	1	0.981818
chr5	7167196	t	c	0	0.222222	1	1
chr5	7167213	g	a	0	0.263158	1	0.975
chr5	7167262	g	a	0	0.25	1	1
chr5	7167413	t	c	0	0.642857	1	1
chr5	7167453	c	t	0	0.642857	1	1
chr5	7167566	g	a	0	0.263889	1	1
chr5	7167615	g	a	0	0.288462	1	1
chr5	7167748	g	a	0	0.344538	0.991525	1
chr5	7167754	t	c	0	0.333333	0.982906	0.992366
chr5	7167776	t	c	0	0.318519	1	1
chr5	7167786	c	t	0	0.335616	0.991379	1
chr5	7167790	t	c	0	0.331081	1	1
chr5	7167816	a	g	0	0.28125	1	1
chr5	7167851	a	g	0	0.222222	1	1
chr5	7167866	t	g	0	0.219048	1	1
chr5	7167906	a	g	0	0.23913	1	1
chr5	7167973	g	a	0	0.315068	1	0.992126
chr5	7167991	c	a	0	0.350649	1	1
chr5	7168003	c	t	0	0.31875	1	1
chr5	7168018	c	t	0	0.319018	1	0.992481
chr5	7168064	c	g	0	0.353741	1	1
chr5	7168118	g	a	0	0.241935	1	1
chr5	7168135	a	c	0	0.309524	0.941176	1
chr5	7168158	a	t	0	0.228571	1	1
chr5	7168337	a	g	0	0.333333	0.916667	1
chr5	7168396	t	c	0	0.285714	1	1
chr5	7168445	t	c	0	0.2	1	1
chr5	7168467	t	a	0	0.241379	1	1
chr5	7168482	c	t	0	0.210526	1	1
chr5	7168484	g	t	0	0.189189	1	1
chr5	7168507	a	g	0	0.214286	1	1
chr5	7168512	c	t	0	0.222222	1	1
chr5	7173306	g	a	0	0.321429	1	1
chr5	7173460	a	g	0	0.230769	1	1
chr5	7195564	a	g	0.559524	0.408163	0	0
chr5	7217494	c	a	0.478261	0.4375	0	0
chr5	7225219	a	g	1	1	1	1
chr5	7228406	t	g	0	0.172414	1	1
chr5	7242698	a	g	0.592233	0.314136	0.436735	0.568182
chr5	7242706	c	a	1	0.992537	0.993007	1
chr5	7242728	t	g	0.632075	0.304094	0.403756	0.545455
chr5	7242731	g	a	0.637255	0.313253	0.402844	0.541667
chr5	7242740	c	t	0.663366	0.33758	0.423077	0.575
chr5	7242745	c	a	0.696078	0.365517	0.449495	0.571429
chr5	7242874	c	t	0.428571	0.705556	0.661905	0.556604
chr5	7259190	g	a	0	0.30814	1	0.993103
chr5	7269500	t	g	1	0.981481	0.958333	1
chr5	7269542	c	t	0.897959	0.833333	0.824176	0.773585
chr5	7269566	a	g	0.851852	0.824176	0.807339	0.701754
chr5	7269580	g	a	0.808824	0.691589	0.741667	0.598485
chr5	7269890	g	a	0.249395	0.213542	0.193117	0.30033
chr5	7271177	g	t	0.364796	0.401294	0.39312	0.437126
chr5	7274885	c	t	1	0.773585	0	0
chr5	7275302	t	c	0	0.368421	1	1
chr5	7284077	t	c	1	1	0.991453	0.985714
chr5	7285891	a	t	1	0.653333	0	0
chr5	7285963	a	g	0.994475	0.993789	0.993197	0.987421
chr5	7291449	a	t	1	0.791667	0	0
chr5	7306806	g	t	0.278195	0.294118	0.340909	0.276471
chr5	7306815	a	g	0.294574	0.280576	0.304348	0.269006
chr5	7323760	g	a	1	0.596154	0	0
chr5	7324651	t	c	0	0.436364	0.984848	1
chr5	7359200	a	g	1	0.739837	0	0.011236
chr5	7370701	c	t	0.223022	0.225	0.309211	0.258065
chr5	7370996	c	t	0.493827	0.522936	0.5	0.392857
chr5	7371554	c	t	0.31677	0.300971	0.272727	0.318182
chr5	7372016	t	g	0.736842	0.642857	0.75	0.576923
chr5	7372079	g	a	0.490909	0.5	0.44	0.445946
chr5	7377064	g	a	1	0.693694	0	0.0107527
chr5	7380208	g	c	1	0.651282	0	0
chr5	7394910	g	a	0.741667	0.68	0.679775	0.717557
chr5	7394926	c	a	0.745614	0.7	0.717391	0.675926
chr5	7395611	a	g	0.878049	0.882353	0.827273	0.906977
chr5	7395623	t	a	0.867769	0.888889	0.8	0.904
chr5	7396119	t	c	0.922078	0.93617	0.957627	0.95614
chr5	7396610	c	t	0.852632	0.861111	0.863248	0.867403
chr5	7396661	a	t	0.813333	0.955556	0.944444	0.92126
chr5	7396715	a	g	0.907563	0.952	0.956522	0.912281
chr5	7396744	g	a	0.879699	0.897638	0.866667	0.931677
chr5	7397011	c	t	0.797468	0.865169	0.901099	0.721739
chr5	7397015	c	a	0.797753	0.83908	0.909091	0.698113
chr5	7397296	g	a	0.709924	0.788889	0.673913	0.637795
chr5	7397310	t	c	0.496815	0.454545	0.491525	0.38674
chr5	7397350	a	c	0.313514	0.333333	0.312849	0.274038
chr5	7398068	a	t	0.756757	0.64	0.73913	0.653846
chr5	7398127	c	t	0.888889	0.72	0.954545	0.740741
chr5	7398152	t	g	0.722222	0.631579	0.9375	0.5625
chr5	7398196	g	a	0.545455	0.363636	1	0.416667
chr5	7398430	a	g	0.4	0.130952	0.0697674	0
chr5	7399275	t	c	0.456929	0.486301	0.440945	0.486692
chr5	7399295	c	a	0.730392	0.726027	0.674157	0.763033
chr5	7399995	c	a	1	0.991228	0.975904	1
chr5	7400218	g	c	0.235135	0.285714	0.319672	0.322581
chr5	7400358	a	g	0.436548	0.403361	0.420635	0.337079
chr5	7400735	c	g	0.166667	0.428571	1	1
chr5	7402158	a	g	0.196078	0.118644	0.375	0.25
chr5	7402528	t	a	0.857143	0.333333	0	0
chr5	7409258	g	a	0	0.318182	1	1
chr5	7415947	a	g	0	0.3	1	0.987179
chr5	7428169	t	c	0.154696	0.313422	0.277502	0.462658
chr5	7446682	c	t	0.0106383	0.340659	1	1
chr5	7452130	c	a	0	0.428571	1	1
chr5	7453620	g	c	0.984933	0.979558	0.981409	0.975625
chr5	7453844	a	g	0.955121	0.95174	0.958232	0.957369
chr5	7453865	a	c	0.803806	0.803941	0.767857	0.793035
chr5	7454112	c	g	0.977713	0.977668	0.984608	0.981679
chr5	7454139	a	t	0.371391	0.38872	0.440917	0.421265
chr5	7454198	g	a	0.866351	0.851274	0.848279	0.837634
chr5	7454222	a	g	0.638263	0.672537	0.707097	0.698966
chr5	7454241	t	c	0.727032	0.741956	0.753644	0.742875
chr5	7454265	a	g	0.803958	0.793558	0.790498	0.800242
chr5	7454280	a	t	0.711949	0.699737	0.672964	0.68703
chr5	7454323	a	g	0.874901	0.87495	0.89966	0.872617
chr5	7454373	g	a	0.938215	0.939381	0.954148	0.93545
chr5	7454409	a	g	0.584065	0.688634	0.86689	0.534984
chr5	7454578	a	c	0.284621	0.314973	0.284823	0.327782
chr5	7454684	a	t	0.676876	0.680355	0.66064	0.74285
chr5	7454843	g	a	0.900756	0.913148	0.915734	0.909663
chr5	7454877	t	g	0.928037	0.885813	0.879558	0.886459
chr5	7454933	a	g	0.698225	0.653333	0.730104	0.657407
chr5	7454941	g	c	0.725869	0.624585	0.707763	0.62963
chr5	7454951	a	g	0.674009	0.6121	0.634921	0.588496
chr5	7455049	a	g	0.621622	0.622881	0.617021	0.586066
chr5	7455053	t	g	0.655602	0.648649	0.64898	0.625
chr5	7455209	a	c	0.762075	0.733333	0.682209	0.75213
chr5	7455211	a	g	0.744863	0.688805	0.648999	0.696507
chr5	7455232	a	g	0.961422	0.958268	0.949786	0.952959
chr5	7455335	a	g	0.956917	0.955654	0.952639	0.952392
chr5	7455433	g	a	0.670455	0.650602	0.617284	0.622829
chr5	7455437	g	c	0.73822	0.701835	0.694524	0.675234
chr5	7455483	a	g	0.646154	0.650924	0.658854	0.643154
chr5	7455520	c	a	0.736196	0.729847	0.763926	0.732484
chr5	7455558	t	c	0.862405	0.872093	0.899756	0.861439
chr5	7455569	a	g	0.919444	0.917921	0.93774	0.908901
chr5	7455731	a	g	0.936422	0.928736	0.945098	0.938356
chr5	7467118	t	c	1	1	0.769231	1
chr5	7467946	g	a	0.73913	0.714286	0.769231	0.722222
chr5	7467967	c	t	0.837209	0.793103	0.909091	0.777778
chr5	7468062	t	c	0.913043	0.933333	1	1
chr5	7512712	t	g	1	1	1	1
chr5	7521553	t	c	1	0.942857	1	1
chr5	7523500	c	t	0.352113	0.268817	0.362319	0.35
chr5	7523547	a	c	0.3125	0.389831	0.444444	0.418605
chr5	7523720	g	a	0.608108	0.622951	0.901639	0.876923
chr5	7523971	c	g	0.452575	0.433735	0.322097	0.296875
chr5	7540331	t	g	0	0.458333	1	1
chr5	7546189	a	g	0.424731	0.438095	0.353261	0.50463
chr5	7547534	g	a	0.256098	0.388889	0.385417	0.431373
chr5	7548050	a	g	0.554348	0.581818	0.653061	0.487805
chr5	7548162	t	c	0.737752	0.744186	0.803922	0.648352
chr5	7567834	a	c	0	0.330827	1	1
chr5	7607479	c	a	0.984615	1	0.992308	1
chr5	7607551	g	a	0.988889	1	1	1
chr5	7633747	c	a	0	0.327869	1	0.981818
chr5	7638453	g	t	1	1	1	1
chr5	7678525	a	c	0.277778	0.307692	0.294118	0
chr5	7680563	c	t	0.315789	0.407407	0.235294	0.368421
chr5	7684015	c	t	0	0.320896	0.195946	0.404427
chr5	7686479	c	t	0.461538	0.333333	0.75	0.354839
chr5	7722252	c	a	1	1	1	1
chr5	7750817	a	t	0	0.383333	1	1
chr5	7766034	t	c	1	1	1	1
chr5	7790294	c	a	0.334047	0.373068	0.359331	0.336673
chr5	7791342	a	g	0.62406	0.608076	0.650327	0.549637
chr5	7800179	t	c	0.995726	1	0.995868	1
chr5	7823560	g	a	0	0.375	0.992933	0.996441
