# Supplementary material for: Genomic-Assisted Marker Development Suitable for CsCvy-1 Selection in Cucumber Breeding
Source: Front Plant Sci. 2021 Aug 18;12:691576. doi: 10.3389/fpls.2021.691576 (PMC8416629; doi:10.3389/fpls.2021.691576)
Supplement: Supplemental Table 4 — Mapping CsCvy-1 with existing and newly generated KASP markers using F1 hybrids. [file Table_4.XLSX]

## Sheet: Sheet1
Supplemental Table 4 . Mapping CsCvy-1 with existing and newly generated KASP markers using F1 hybrids.
LINE	SNP10218K	SNP10223K	SNP10229K	SNP10270K	SNP10290K	SNP10317K	CsCvy-1**	SNP10418K	184*	187*	188*	190*	SNP10644K	SNP10710K	SNP10767K	SNP10950K	122*
Solo	RR	RR	RR	RR	RR	Rr	R	Rr	Rr	Rr	RR	Rr	RR	Rr	SS	SS	Rr
152-145	RR	Rr	Rr	RR	RR	RR	R	Rr	Rr	Rr	RR	RR	RR	RR	Rr	Rr	RR
Civan	Rr	Rr	Rr	Rr	Rr	Rr	R	SS	SS	SS	SS	SS	SS	SS	SS	SS	SS
Özde	RR	RR	RR	RR	RR	Rr	R	Rr	Rr	Rr	RR	Rr	RR	Rr	SS	SS	Rr
Melen	Rr	Rr	Rr	Rr	Rr	Rr	R	Rr	Rr	Rr	Rr	Rr	Rr	Rr	Rr	Rr	Rr
JulyStar	RR	RR	RR	RR	N/T	RR	R	RR	RR	RR	RR	RR	RR	Rr	RR	Rr	RR
Afilli	RR	RR	RR	Rr	Rr	Rr	R	Rr	Rr	SS	Rr	Rr	RR	Rr	SS	SS	Rr
Selinus	RR	Rr	Rr	RR	RR	RR	R	Rr	Rr	Rr	RR	RR	RR	RR	Rr	Rr	RR
Talisya	Rr	Rr	Rr	Rr	Rr	Rr	R	Rr	Rr	Rr	Rr	Rr	Rr	Rr	Rr	Rr	Rr
Sushi	RR	RR	RR	RR	RR	RR	R	RR	RR	Rr	RR	RR	RR	RR	SS	SS	RR
Primavera	RR	RR	RR	Rr	Rr	Rr	R	Rr	Rr	Rr	Rr	Rr	RR	Rr	RR	Rr	Rr
Elanor	Rr	Rr	Rr	SS	SS	SS	SS	SS	SS	SS	SS	SS	SS	Rr	SS	SS	SS
Probus	Rr	Rr	Rr	SS	SS	SS	SS	SS	SS	SS	SS	SS	SS	SS	SS	Rr	SS
Quinton (22-414)	RR	RR	RR	SS	SS	SS	SS	SS	SS	SS	SS	SS	RR	SS	SS	SS	SS
Botanik	RR	Rr	Rr	Rr	Rr	Rr	SS	SS	SS	SS	Rr	Rr	RR	Rr	RR	Rr	Rr
Kıtır	RR	RR	RR	SS	SS	SS	SS	SS	SS	SS	SS	SS	RR	SS	SS	SS	SS
Dörtel	SS	SS	SS	SS	SS	SS	SS	SS	SS	SS	SS	SS	SS	SS	SS	SS	SS
52-23	RR	RR	RR	SS	SS	SS	SS	SS	SS	SS	SS	SS	RR	SS	SS	SS	SS
Potenza	Rr	Rr	Rr	SS	SS	SS	SS	SS	SS	SS	SS	SS	SS	SS	SS	SS	SS
Quarto	RR	RR	RR	SS	SS	SS	SS	SS	SS	SS	SS	SS	RR	SS	SS	SS	SS
Kybele	RR	RR	RR	Rr	Rr	Rr	SS	SS	SS	SS	Rr	SS	RR	SS	SS	SS	SS
		Recombinant lines
	All markers were developed using ChineseLong 9930 v2
	* These markers are from Pujol et al., 2019.
	**Phenotype information has been obtained from the companies’ web sites, which sell these varieties to growers and confirmed by pathotesting.
	RR: Homozygous resistant, Rr: Heterozygous reistant, SS: Homozygous susceptible, NT: Not tested
